# Supplementary material for: Effect of Rice Husk-Based Silica on the Friction Properties of High Density Polyethylene Composites
Source: Materials (Basel). 2022 Apr 28;15(9):3191. doi: 10.3390/ma15093191 (PMC9099483; doi:10.3390/ma15093191)
Supplement: Supplementary file 1 [file materials-15-03191-s001.zip]

Archive with 1 entries (1 files):
- materials-1648915-supplementary.pdf
